# Supplementary material for: Preparation of Monotrimethoxylsilylethyl-Terminated Polysiloxane Fluids and Their Application in Thermal Interface Materials
Source: Polymers (Basel). 2023 Aug 8;15(16):3334. doi: 10.3390/polym15163334 (PMC10460069; doi:10.3390/polym15163334)
Supplement: Supplementary file 1 [file polymers-15-03334-s001.zip]

Archive with 1 entries (1 files):
- polymers-2501928-supplementary.pdf
